# Supplementary material for: Characterization of Inferior Rectus Muscle Action in Normal Subjects Using Real-Time Magnetic Resonance Imaging of the Orbit
Source: Craniomaxillofac Trauma Reconstr. 2026 Apr 5;19(2):20. doi: 10.3390/cmtr19020020 (PMC13108105; doi:10.3390/cmtr19020020)
Supplement: Supplementary file 1 [file cmtr-19-00020-s001.zip]

Archive with 1 entries (1 files):
- Vedio S1. Dynamic Orbital MRI.mp4
